# Supplementary material for: Clinical utility of the Oncomine Dx Target Test multi‐CDx system and the possibility of utilizing those original sequence data
Source: Cancer Med. 2024 Mar 8;13(4):e7077. doi: 10.1002/cam4.7077 (PMC10922029; doi:10.1002/cam4.7077)
Supplement: Supplementary file 4 — Table S1. [file CAM4-13-e7077-s003.xlsx]

## Sheet: Table S1
	Table S1. List of primers used in the EGFR PNA-LNA clamp test
	Gene name	Primer type	Primer name	Sequence (5'-3')
	Exon19 del	primer	ex19-F	5’-TGTCATAGGGACTCTGGATCC-3’
		primer	ex19-R	5’-AGCAGAAACTCACATCGAG-3'
		LNA probe	ex19-E746-A750(2235-2249)del-LNA	5’-FAM/CTATCAA+AA+CATCTCCGAAAGC/BHQ-3'
		LNA probe	ex19-E746-A750(2236-2250)del-LNA	5’-Cy3/CTATCAA+GA+CATCTCCGAAAGC/BHQ-3’
		LNA total probe	ex19-Total	5’-Cy5/TTAA+CT+T+T+CT+CA+CCT/3BHQ-3’
		PNA	ex19 PNA	N- AGATGTTGCTTCTCTTAA -C
	The "+" symbol represents the use of locked nucleic acid (LNA) bases.
	In the sequence ATG+CGA+T, the bases following the "+" symbol, "C" and "T," are replaced with LNAs instead of the usual C or T.
	Given the use of peptide nucleic acid (PNA), the sequence direction has been indicated as N-terminus (N) and C-terminus (C), rather than employing the 5' and 3' notation.

## Sheet: Table S2
	Table S2. Success rate of Oncomine Dx Target Test with indicated specimens.
		TBLB/TBB (n=20)	EBUS-TBNA (n=9)	Surgical resection (n=34)	CTNB (n=18)	Others (n=9)
	Success rate	20/20 (100%)	9/9 (100%)	29/34 (85%)	18/18 (100%)	9/9 (100%)
	Data are shown as No. of patients (%)

## Sheet: Table S3
	Table S3. Clinical information for cases in which the specimen failed to undergo the Oncomine Dx Target Test
	No	Age	Sex	Smoking status	Histology	Sampling method	Status	DNA (ng/μl)	RNA (ng/μl)
	1	72	F	Smoker	Squamous cell carcinoma	Surgical	RNA fail	11.2	38
	2	67	F	Non-Smoker	Adenocarcinoma	Surgical	RNA fail	10.5	35
	3	59	M	Smoker	Adenocarcinoma	Surgical	RNA fail	26.5	39.5
	4	71	M	Smoker	Squamous cell carcinoma	Surgical	DNA/RNA fail	18.4	16.2
	5	76	M	Smoker	Adenocarcinoma	Surgical	DNA fail	2.8	11.4

## Sheet: Table S4
	Table S4. Comparison of the result to detect EGFR mutation with PANAMutyper or Oncomine Dx Target Test.
			ODxTT
			positive (n=48)	negative (n=170)
	PANAMutyper	positive (n=49)	48	1
		negative (n=169)	0	169

## Sheet: Table S5
	Table S5. List of mutations and the detection of these mutations with the laboratory methods used in Japan
	Exon	Mutation ID	Amino acid change	COSMIC ID	Detectability
					EGFR clamp method*	cobas EGFR ver.2	therascreen EGFR RGQ	PNAMutypyer	AmoyDx Pan Lung Cancer PCR Panel	Oncomine Dx** Target test
	19	2231T>C	K744T	87245	ー	ー	ー	ー	ー	▲
	19	2233_2247del15	K745_E749del	26038	△	●	ー	●	ー	●
	19	2234_2248del15	K745_A750>T	1190791	△	ー	ー	ー	ー	●
	19	2235_2246del12	E746_E749delELRE	28517	△	ー	ー	ー	ー	●
	19	2235_2248>AATTC	E746_A750>IP	13550	△	●	ー	●	ー	ー
	19	2235_2249del15	E746_A750del	6223	●	●	●	●	●	●
	19	2235_2251>AATTC	E746_T751>IP	13552	△	●	ー	●	ー	ー
	19	2235_2252>AAT	E746_T751>I	13551	△	●	●	●	●	●
	19	2235_2255>AAT	E746_S752>I	12385	△	●	ー	●	ー	ー
	19	2236_2250del15	E746_A750del	6225	●	●	●	●	●	●
	19	2236_2253del18	E746_T751del	12728	△	●	●	●	●	●
	19	2237_2251del15	E746_T751>A	12678	△	●	●	●	●	●
	19	2237_2252>T	E746_T751>V	12386	△	●	ー	●	ー	ー
	19	2237_2253>TTGCT	E746_T751>VA	12416	△	●	ー	●	ー	●
	19	2237_2254del18	E746_S752>A	12367	△	●	●	●	●	ー
	19	2237_2255>T	E746_S752>V	12384	△	●	●	●	●	●
	19	2237_2257>TCT	E746_P753>VS	18427	△	●	ー	●	ー	ー
	19	2238_2248>GC	L747_A750>P	12422	△	●	●	●	●	●
	19	2238_2252>GCA	L747_T751>Q	12419	△	●	●	●	●	●
	19	2238_2255del18	E746_S752>D	6220	△	●	●	●	●	●
	19	2238_2256>GCAA	L747_S752>Q	26441	△	ー	ー	ー	●	ー
	19	2238_2261>GCAACATCT	E746_K754>EQHL		△	ー	ー	ー	●	ー
	19	2239_2247del9	L747_E749del	6218	△	●	●	●	●	●
	19	2239_2248>C	L747_A750>P	12382	△	●	●	ー	●	●
	19	2239_2250>CCC	L747_A750>P		△	ー	ー	ー	●	ー
	19	2239_2251>C	L747_T751>P	12383	△	●	●	●	●	●
	19	2239_2253del15	L747_T751del	6254	△	●	●	●	●	ー
	19	2239_2256del18	L747_S752del	6255	△	●	●	●	●	●
	19	2239_2256>CAA	L747_S752>Q	12403	△	●	ー	●	●	ー
	19	2239_2258>CA	L747_P753>Q	12387	△	●	●	●	●	●
	19	2239_2261>CAATT	L747_K754>QL		△	ー	ー	ー	●	ー
	19	2240_2251del12	L747_T751>S	6210	△	●	●	●	●	●
	19	2240_2254del15	L747_T751del	12369	△	●	●	●	●	●
	19	2240_2257del18	L747_P753>S	12370	△	●	●	●	●	●
	19	2253_2276del24	S752_I759del	13556	△	●	ー	●	ー	ー
	19	2237_2248>CAC	E746_A750>AP	144207	△	ー	ー	ー	ー	ー
	19	2237_2251>TTC	E746_A751>VP	18421	△	ー	ー	ー	ー	ー
		* For EGFR clamp method, the filled circle (●) represents the usual detectable signal (reactivity with the probe) and the unfilled triangle (△) indicates a design where it does not react with the probe sequence.
		** For Oncomine Dx Target Test, the filled circle (●) represents normal detectability, while the filled triangle (▲) indicates that it was not detected as a companion but is provided as reference information in the reported sequence.

## Sheet: Table S6
	Table S6. Clinical information of case #4.
	No	Age	Sex	Smoking status	Histology	ODxTT	KRAS mutation status
	4	72	F	Non-Smoker	Adenocarcinoma	Not detected	KRAS G12V
